# Supplementary material for: Linking Copper-Associated Signal Transduction Systems with Their Environment in Marine Bacteria
Source: Microorganisms. 2023 Apr 13;11(4):1012. doi: 10.3390/microorganisms11041012 (PMC10141476; doi:10.3390/microorganisms11041012)
Supplement: Supplementary file 1 [file microorganisms-11-01012-s001.zip]

Archive with 6 entries (5 files):
- Suplemental/
- __MACOSX/._Suplemental
- Suplemental/SI_tables.xlsx
- __MACOSX/Suplemental/._SI_tables.xlsx
- Suplemental/Figure_S1.pdf
- __MACOSX/Suplemental/._Figure_S1.pdf
