# Supplementary material for: Linking Copper-Associated Signal Transduction Systems with Their Environment in Marine Bacteria
Source: Microorganisms. 2023 Apr 13;11(4):1012. doi: 10.3390/microorganisms11041012 (PMC10141476; doi:10.3390/microorganisms11041012)
Supplement: Supplementary file 1 [file microorganisms-11-01012-s001.zip › Suplemental/SI_tables.xlsx]

## Sheet: Table S1
Organisms	Source	Class	CopY	CueR	CusR	CusS	CorE	ComR	CsoR	BlaR
MAG: Acidobacteria bacterium isolate bin48	Sediment	Acidobacteriota	0	0	3	4	2	0	0	0
Caldithrix abyssi DSM 13497 LF13	Deep sea	Calditrichaeota	0	0	11	23	9	0	0	0
Dokdonia sp. MED134	Seawater	Bacteroidota	0	0	4	4	4	0	0	0
Polaribacter sp. MED152	Seawater	Bacteroidota	0	0	3	3	6	0	0	0
Croceicoccus naphthovorans strain PQ-2	Biofilm	Pseudomonadota	0	2	10	10	2	0	1	0
Roseobacter denitrificans OCh 114	Deep sea	Pseudomonadota	0	2	9	8	4	0	0	0
Candidatus Puniceispirillum marinum IMCC1322	Seawater	Pseudomonadota	0	1	7	4	3	0	0	0
Ruegeria sp. TM1040	Symbiont	Pseudomonadota	0	1	10	12	4	0	0	0
Marinovum algicola DG 898	Symbiont	Pseudomonadota	0	6	10	10	5	1	0	0
Nitratiruptor sp. SB155-2	Deep sea	Campylobacterota	0	0	10	3	2	0	0	0
Pseudoalteromonas atlantica T6c	Biofilm	Pseudomonadota	0	2	13	22	6	0	0	0
Catenovulum sp. CCB-QB4	Biofilm	Pseudomonadota	0	2	17	29	8	0	0	1
Alteromonas sp. RKMC-009	Biofilm	Pseudomonadota	0	2	15	28	6	0	0	1
Marinobacter sp. CP1	Biofilm	Pseudomonadota	0	7	13	18	8	0	0	0
Escherichia coli KSC64	Copper fed pigs	Pseudomonadota	0	2	16	15	5	0	0	0
Salmonella enterica subsp. enterica serovar Typhimurium S7	Copper fed pigs	Pseudomonadota	0	3	16	18	5	0	0	0
Escherichia coli DH5alpha	Copper model	Pseudomonadota	0	2	14	14	5	0	0	0
Escherichia coli W3110	Copper model	Pseudomonadota	0	2	14	14	5	0	0	0
Vibrio coralliilyticus OCN014	Pathogen	Pseudomonadota	0	2	25	25	5	0	0	0
Xanthomonas citri pv. citri strain 03-1638-1-1	Pathogen	Pseudomonadota	0	1	14	19	6	0	0	2
Xanthomonas perforans LH3	Pathogen	Pseudomonadota	0	2	15	20	5	0	0	2
Xanthomonas euvesicatoria LMG930	Pathogen	Pseudomonadota	0	1	15	19	5	0	0	2
Vibrio alginolyticus NBRC 15630 = ATCC 17749	Pathogen	Pseudomonadota	0	2	17	18	7	0	0	0
Xanthomonas vesicatoria LM159	Pathogen	Pseudomonadota	0	1	12	17	5	0	0	2
Pseudomonas syringae pv. Tomato PT23	Pathogen	Pseudomonadota	0	2	21	26	7	0	0	0
Xanthomonas hortorum pv. gardneri strain JS749-3	Pathogen	Pseudomonadota	0	1	13	18	5	0	0	2
Alteromonas mediterranea UM8	Seawater	Pseudomonadota	1	4	12	19	5	0	0	0
Alteromonas addita R10SW13	Seawater	Pseudomonadota	1	0	14	18	6	0	0	1
Alteromonas macleodii HOT1A3	Seawater	Pseudomonadota	1	2	17	27	6	0	0	1
Alteromonas naphthalenivorans	Seawater	Pseudomonadota	1	1	16	20	6	0	0	0
Paraglaciecola psychrophila 170	Seawater	Pseudomonadota	0	2	14	15	5	0	0	1
Marinobacter adhaerens HP15	Seawater	Pseudomonadota	0	2	13	19	7	0	0	0
Marinobacter similis strain A3d10	Seawater	Pseudomonadota	0	0	13	12	5	0	0	0
Vibrio harveyi ATCC 33843 (392 [MAV])	Seawater	Pseudomonadota	0	2	20	20	7	0	0	0
Saliniradius amylolyticus strain HMF8227	Seawater	Pseudomonadota	0	0	6	5	6	0	0	0
Alteromonas macleodii ATCC 27126	Seawater	Pseudomonadota	1	2	17	21	6	0	0	1
Marinobacter psychrophilus strain 20041	Seawater	Pseudomonadota	0	0	11	10	5	0	0	0
Shewanella oneidensis MR-1	Sediment	Pseudomonadota	0	2	18	11	5	0	0	0
Hydrocarboniclastica marina strain soil36-7	Sediment	Pseudomonadota	0	4	15	12	6	0	0	0
Salinimonas sediminis strain N102	Sediment	Pseudomonadota	0	4	14	16	5	0	0	0
Marinobacter hydrocarbonoclasticus ATCC 49840	Sediment	Pseudomonadota	0	1	12	21	8	0	0	0
Alteromonas pelagimontana 5.12	Sediment	Pseudomonadota	0	3	10	11	7	0	0	0
Glaciecola sp.4H-3-7+YE-5	Sediment	Pseudomonadota	0	4	18	18	6	0	0	0
Agarivorans gilvus strain WH0801	Symbiont	Pseudomonadota	0	1	10	8	5	0	0	0
Paraglaciecola mesophila GPM4	Symbiont	Pseudomonadota	0	2	15	18	6	0	0	0
Lacimicrobium alkaliphilum YelD216	Tidal flat	Pseudomonadota	0	1	11	11	8	0	0	0
Marinobacter salinus Hb8	Tidal flat	Pseudomonadota	0	1	13	23	7	0	0	0
Lentisphaera araneosa HTCC2155	Seawater	Lentisphaerota	0	0	3	8	4	0	0	2
Rhodopirellula baltica SH 1	Seawater	Planctomycetota	0	0	4	11	8	0	0	5
Nocardia seriolae strain UTF1	Pathogen	Actinomycetota	0	0	22	17	5	1	1	0
Mycobacterium marinum M	Pathogen	Actinomycetota	0	0	9	10	4	2	2	0
Renibacterium salmoninarum ATCC 33209	Pathogen	Actinomycetota	0	0	7	6	3	1	1	0
Salinispora tropica CNB-440	Seawater	Actinomycetota	0	0	16	12	4	0	1	0
Serinicoccus marinus DSM 15273	Seawater	Actinomycetota	0	0	7	5	3	0	1	0
Salinibacterium amurskyense strain JCM 12362	Seawater	Actinomycetota	0	0	6	7	1	0	1	0
Salinispora arenicola DSM 45545 strain CNS-991	Sediment	Actinomycetota	0	0	18	13	5	0	1	0
Metabacillus litoralis Bac94	Biofilm	Bacillota	1	0	19	17	16	0	2	1
Jeotgalibacillus alimentarius YKJ-13	Pathogen	Bacillota	0	0	10	11	14	0	1	0
Halobacillus salinus HSL-3	Seawater	Bacillota	0	0	11	9	15	0	1	0
Neobacillus piezotolerans YLB-04	Sediment	Bacillota	1	0	14	13	12	0	1	2
Oceanobacillus piezotolerans YLB-02	Sediment	Bacillota	0	0	10	7	9	0	1	0
Metabacillus sediminilitoris DSL-17	Sediment	Bacillota	1	0	17	15	10	0	2	1
Bacillus pumilus ONU 554	Sediment	Bacillota	0	0	10	9	12	0	1	0
Rossellomorea marisflavi JCM 11544	Tidal flat	Bacillota	0	0	18	18	13	0	1	0
Enterococcus faecium EnGen0147 strain A17 Sv1	Copper fed pigs	Bacillota	2	0	11	10	1	0	1	0
Streptococcus halichoeri strain Shali_VAS-CPH	Pathogen	Bacillota	1	0	8	5	1	0	0	0
Streptococcus phocae strain ATCC 51973	Pathogen	Bacillota	1	0	4	3	1	0	0	0
Lactococcus garvieae Lg2	Pathogen	Bacillota	1	0	6	5	1	0	0	0
Streptococcus iniae strain QMA0248	Pathogen	Bacillota	1	0	8	6	1	0	0	0
Enterococcus faecium strain EF	Sediment	Bacillota	1	0	8	6	1	0	0	0
Prochlorococcus marinus str. MIT 0915	Seawater	Cyanobacteriota	0	0	4	1	5	0	0	0
Synechococcus sp. MEDNS5	Seawater	Cyanobacteriota	0	0	9	6	7	0	0	0
Halomicronema hongdechloris C2206	Sediment	Cyanobacteriota	0	0	14	23	10	0	0	0
Trichormus variabilis 0441	Deep sea	Cyanobacteriota	0	0	26	48	11	0	0	0
Anabaena sp. 90	Seawater	Cyanobacteriota	0	0	11	12	7	0	0	0

## Sheet: Table S2
Bacteria	NCBI Biosample ID
MAG: Acidobacteria bacterium isolate bin48	SAMN17669649
Caldithrix abyssi DSM 13497 strain LF13	SAMN05946030
Dokdonia sp. MED134	SAMN02436136
Polaribacter sp. MED152	SAMN02603920
Croceicoccus naphthovorans strain PQ-2	SAMN03757733
Roseobacter denitrificans OCh 114	SAMN02602987
Candidatus Puniceispirillum marinum IMCC1322	SAMN02603472
Ruegeria sp. TM1040	SAMN02598292
Marinovum algicola DG 898	SAMN03840244
Nitratiruptor sp. SB155-2	SAMD00060914
Pseudoalteromonas atlantica T6c	SAMN02598305
Catenovulum sp. CCB-QB4	SAMN08394866
Alteromonas sp. RKMC-009	SAMN09630237
Marinobacter sp. CP1	SAMN03776897
Escherichia coli KSC64	SAMN06165994
Salmonella enterica subsp. enterica serovar Typhimurium S7	SAMN03031254
Escherichia coli DH5alpha	SAMN03107817
Escherichia coli W3110	SAMD00061081
Vibrio coralliilyticus OCN014	SAMN03010512
Xanthomonas citri pv. citri strain 03-1638-1-1	SAMN07611881
Xanthomonas perforans LH3	SAMN05823509
Xanthomonas euvesicatoria LMG930	SAMN05823152
Vibrio alginolyticus NBRC 15630 = ATCC 17749	SAMN02603463
Xanthomonas vesicatoria LM159	SAMN05823142
Pseudomonas syringae pv. Tomato PT23	SAMN06157973
Xanthomonas hortorum pv. gardneri strain JS749-3	SAMN05823149
Alteromonas mediterranea UM8	SAMN04390198
Alteromonas addita strain R10SW13	SAMN04372247
Alteromonas macleodii HOT1A3	SAMN03835502
Alteromonas naphthalenivorans	SAMN02603134
Paraglaciecola psychrophila 170	SAMN02603050
Marinobacter adhaerens HP15	SAMN00713638
Marinobacter similis strain A3d10	SAMN02401946
Vibrio harveyi ATCC 33843 (392 [MAV])	SAMN03075601
Saliniradius amylolyticus strain HMF8227	SAMN09065712
Alteromonas macleodii ATCC 27126	SAMN02603229
Marinobacter psychrophilus strain 20041	SAMN03701403
Shewanella oneidensis MR-1	SAMN02604014
Hydrocarboniclastica marina strain soil36-7	SAMN09602974
Salinimonas sediminis strain N102	SAMN09858433
Marinobacter hydrocarbonoclasticus ATCC 49840	SAMEA2272383
Alteromonas pelagimontana strain 5.12	SAMN06924978
Glaciecola sp.4H-3-7+YE-5	SAMN00713610
SAMN04215004 Agarivorans gilvus strain WH0801	SAMN04215004
Paraglaciecola mesophila GPM4	SAMN12612895
Lacimicrobium alkaliphilum YelD216	SAMN04324273
Marinobacter salinus strain Hb8	SAMN05920294
Lentisphaera araneosa HTCC2155	SAMN02436148
Rhodopirellula baltica SH 1	SAMEA3138332
Nocardia seriolae strain UTF1	SAMD00066002
Mycobacterium marinum M	SAMN02604327
Renibacterium salmoninarum ATCC 33209	SAMN02603684
Salinispora tropica CNB-440	SAMN02598367
Serinicoccus marinus DSM 15273	SAMN12558912
Salinibacterium amurskyense strain JCM 12362	SAMN10225537
Salinispora arenicola DSM 45545 strain CNS-991	SAMN02256404
Metabacillus litoralis strain Bac94	SAMN10146800
Jeotgalibacillus alimentarius strain YKJ-13	SAMN03005142
Halobacillus salinus strain HSL-3	SAMN11298774
Neobacillus piezotolerans strain YLB-04	SAMN09531617
Oceanobacillus piezotolerans strain YLB-02	SAMN10172232
Metabacillus sediminilitoris strain DSL-17	SAMN13336233
Bacillus pumilus strain ONU 554	SAMN15902829
Rossellomorea marisflavi strain JCM 11544	SAMN03940004
Enterococcus faecium EnGen0147 strain A17 Sv1	SAMN00808972
Streptococcus halichoeri strain Shali_VAS-CPH	SAMN20846014
Streptococcus phocae strain ATCC 51973	SAMN03955537
Lactococcus garvieae Lg2	SAMD00060912
Streptococcus iniae strain QMA0248	SAMN06909305
Enterococcus faecium strain EF	SAMN16825033
Prochlorococcus marinus str. MIT 0915	SAMN32234858
Synechococcus sp. MEDNS5	SAMN13641336
Halomicronema hongdechloris C2206	SAMN03466112
Trichormus variabilis 0441	SAMN13702813
Anabaena sp. 90	SAMN02604187
